# Supplementary material for: Highly Efficient Removal of PFAS from Water Using Surface-Modified Regenerable Quaternized Chitosan Hydrogels
Source: Gels. 2025 Dec 24;12(1):14. doi: 10.3390/gels12010014 (PMC12841056; doi:10.3390/gels12010014)
Supplement: Supplementary file 1 [file gels-12-00014-s001.zip]

Archive with 1 entries (1 files):
- Supporting Information_Gels-4015424.pdf
